# Supplementary material for: Unravelling Structural Dynamics, Supramolecular Behavior, and Chiroptical Properties of Enantiomerically Pure Macrocyclic Tertiary Ureas and Thioureas
Source: J Org Chem. 2022 Dec 8;88(1):285–99. doi: 10.1021/acs.joc.2c02319 (PMC9830626; doi:10.1021/acs.joc.2c02319)
Supplement: Supplementary file 2 — jo2c02319_si_002.zip [file jo2c02319_si_002.zip]

Archive with 1,339 entries (1,194 files):
- 12b_13C NMR/
- 12b_13C NMR/acqu
- 12b_13C NMR/acqus
- 12b_13C NMR/audita.txt
- 12b_13C NMR/DrmsPs
- 12b_13C NMR/DrmsPsCurr
- 12b_13C NMR/fid
- 12b_13C NMR/format.temp
- 12b_13C NMR/prosol_History
- 12b_13C NMR/pulseprogram
- 12b_13C NMR/scon2
- 12b_13C NMR/shimvalues
- 12b_13C NMR/specpar
- 12b_13C NMR/uxnmr.info
- 12b_13C NMR/uxnmr.par
- 12b_13C NMR/pdata/
- 12b_13C NMR/pdata/1/
- 12b_13C NMR/pdata/1/1i
- 12b_13C NMR/pdata/1/1r
- 12b_13C NMR/pdata/1/auditp.txt
- 12b_13C NMR/pdata/1/intrng
- 12b_13C NMR/pdata/1/outd
- 12b_13C NMR/pdata/1/parm.txt
- 12b_13C NMR/pdata/1/peaklist.xml
- 12b_13C NMR/pdata/1/peakrng
- 12b_13C NMR/pdata/1/peaks
- 12b_13C NMR/pdata/1/proc
- 12b_13C NMR/pdata/1/procs
- 12b_13C NMR/pdata/1/title
- 1a_1H NMR/
- 1a_1H NMR/acqu
- 1a_1H NMR/acqus
- 1a_1H NMR/audita.txt
- 1a_1H NMR/DrmsPs
- 1a_1H NMR/DrmsPsCurr
- 1a_1H NMR/fid
- 1a_1H NMR/format.temp
- 1a_1H NMR/orig
- 1a_1H NMR/pulseprogram
- 1a_1H NMR/scon2
- 1a_1H NMR/sequenceno
- 1a_1H NMR/shimvalues
- 1a_1H NMR/specpar
- 1a_1H NMR/status
- 1a_1H NMR/uxnmr.info
- 1a_1H NMR/uxnmr.par
- 1a_1H NMR/pdata/
- 1a_1H NMR/pdata/1/
- 1a_1H NMR/pdata/1/1i
- 1a_1H NMR/pdata/1/1r
- 1a_1H NMR/pdata/1/auditp.txt
- 1a_1H NMR/pdata/1/intrng
- 1a_1H NMR/pdata/1/outd
- 1a_1H NMR/pdata/1/parm.txt
- 1a_1H NMR/pdata/1/peaklist.xml
- 1a_1H NMR/pdata/1/peakrng
- 1a_1H NMR/pdata/1/peaks
- 1a_1H NMR/pdata/1/proc
- 1a_1H NMR/pdata/1/procs
- 1a_1H NMR/pdata/1/title
- 1a_13C NMR/
- 1a_13C NMR/acqu
- 1a_13C NMR/acqus
- 1a_13C NMR/audita.txt
- 1a_13C NMR/DrmsPs
- 1a_13C NMR/DrmsPsCurr
- 1a_13C NMR/fid
- 1a_13C NMR/format.temp
- 1a_13C NMR/orig
- 1a_13C NMR/pulseprogram
- 1a_13C NMR/scon2
- 1a_13C NMR/sequenceno
- 1a_13C NMR/shimvalues
- 1a_13C NMR/specpar
- 1a_13C NMR/status
- 1a_13C NMR/uxnmr.info
- 1a_13C NMR/uxnmr.par
- 1a_13C NMR/pdata/
- 1a_13C NMR/pdata/1/
- 1a_13C NMR/pdata/1/1i
- 1a_13C NMR/pdata/1/1r
- 1a_13C NMR/pdata/1/auditp.txt
- 1a_13C NMR/pdata/1/intrng
- 1a_13C NMR/pdata/1/outd
- 1a_13C NMR/pdata/1/parm.txt
- 1a_13C NMR/pdata/1/peaklist.xml
- 1a_13C NMR/pdata/1/peakrng
- 1a_13C NMR/pdata/1/peaks
- 1a_13C NMR/pdata/1/proc
- 1a_13C NMR/pdata/1/procs
- 1a_13C NMR/pdata/1/title
- 1b_1H NMR/
- 1b_1H NMR/acqu
- 1b_1H NMR/acqus
- 1b_1H NMR/audita.txt
- 1b_1H NMR/fid
- 1b_1H NMR/format.ased
- 1b_1H NMR/format.temp
- 1b_1H NMR/prosol_History
- 1b_1H NMR/pulseprogram
- 1b_1H NMR/scon
- 1b_1H NMR/uxnmr.par
- 1b_1H NMR/pdata/
- 1b_1H NMR/pdata/1/
- 1b_1H NMR/pdata/1/1i
- 1b_1H NMR/pdata/1/1r
- 1b_1H NMR/pdata/1/assocs
- 1b_1H NMR/pdata/1/auditp.txt
- 1b_1H NMR/pdata/1/outd
- 1b_1H NMR/pdata/1/proc
- 1b_1H NMR/pdata/1/procs
- 1b_1H NMR/pdata/1/title
- 1b_13C NMR/
- 1b_13C NMR/acqu
- 1b_13C NMR/acqus
- 1b_13C NMR/audita.txt
- 1b_13C NMR/cpdprg2
- 1b_13C NMR/expt
- 1b_13C NMR/fid
- 1b_13C NMR/format.temp
- 1b_13C NMR/prosol_History
- 1b_13C NMR/pulseprogram
- 1b_13C NMR/scon
- 1b_13C NMR/uxnmr.par
- 1b_13C NMR/pdata/
- 1b_13C NMR/pdata/1/
- 1b_13C NMR/pdata/1/1i
- 1b_13C NMR/pdata/1/1r
- 1b_13C NMR/pdata/1/assocs
- 1b_13C NMR/pdata/1/auditp.txt
- 1b_13C NMR/pdata/1/outd
- 1b_13C NMR/pdata/1/proc
- 1b_13C NMR/pdata/1/procs
- 1b_13C NMR/pdata/1/title
- 2a_1H NMR/
- 2a_1H NMR/acqu
- 2a_1H NMR/acqus
- 2a_1H NMR/audita.txt
- 2a_1H NMR/DrmsPs
- 2a_1H NMR/DrmsPsCurr
- 2a_1H NMR/fid
- 2a_1H NMR/format.temp
- 2a_1H NMR/prosol_History
- 2a_1H NMR/pulseprogram
- 2a_1H NMR/scon2
- 2a_1H NMR/shimvalues
- 2a_1H NMR/specpar
- 2a_1H NMR/uxnmr.info
- 2a_1H NMR/uxnmr.par
- 2a_1H NMR/pdata/
- 2a_1H NMR/pdata/1/
- 2a_1H NMR/pdata/1/1i
- 2a_1H NMR/pdata/1/1r
- 2a_1H NMR/pdata/1/auditp.txt
- 2a_1H NMR/pdata/1/intrng
- 2a_1H NMR/pdata/1/outd
- 2a_1H NMR/pdata/1/parm.txt
- 2a_1H NMR/pdata/1/peaklist.xml
- 2a_1H NMR/pdata/1/peakrng
- 2a_1H NMR/pdata/1/peaks
- 2a_1H NMR/pdata/1/proc
- 2a_1H NMR/pdata/1/procs
- 2a_1H NMR/pdata/1/title
- 2a_13C NMR/
- 2a_13C NMR/acqu
- 2a_13C NMR/acqus
- 2a_13C NMR/audita.txt
- 2a_13C NMR/DrmsPs
- 2a_13C NMR/DrmsPsCurr
- 2a_13C NMR/fid
- 2a_13C NMR/format.temp
- 2a_13C NMR/prosol_History
- 2a_13C NMR/pulseprogram
- 2a_13C NMR/scon2
- 2a_13C NMR/shimvalues
- 2a_13C NMR/specpar
- 2a_13C NMR/uxnmr.info
- 2a_13C NMR/uxnmr.par
- 2a_13C NMR/pdata/
- 2a_13C NMR/pdata/1/
- 2a_13C NMR/pdata/1/1i
- 2a_13C NMR/pdata/1/1r
- 2a_13C NMR/pdata/1/auditp.txt
- 2a_13C NMR/pdata/1/intrng
- 2a_13C NMR/pdata/1/outd
- 2a_13C NMR/pdata/1/parm.txt
- 2a_13C NMR/pdata/1/peaklist.xml
- 2a_13C NMR/pdata/1/peakrng
- 2a_13C NMR/pdata/1/peaks
- 2a_13C NMR/pdata/1/proc
- 2a_13C NMR/pdata/1/procs
- 2a_13C NMR/pdata/1/title
- 2b_1H NMR_223K/
- 2b_1H NMR_223K/acqu
- 2b_1H NMR_223K/acqus
- 2b_1H NMR_223K/audita.txt
- 2b_1H NMR_223K/fid
- 2b_1H NMR_223K/format.temp
- 2b_1H NMR_223K/pulseprogram
- 2b_1H NMR_223K/scon
- 2b_1H NMR_223K/uxnmr.par
- 2b_1H NMR_223K/pdata/
- 2b_1H NMR_223K/pdata/1/
- 2b_1H NMR_223K/pdata/1/1i
- 2b_1H NMR_223K/pdata/1/1r
- 2b_1H NMR_223K/pdata/1/assocs
- 2b_1H NMR_223K/pdata/1/auditp.txt
- 2b_1H NMR_223K/pdata/1/outd
- 2b_1H NMR_223K/pdata/1/proc
- 2b_1H NMR_223K/pdata/1/procs
- 2b_1H NMR_223K/pdata/1/title
- 2b_1H NMR_273K/
- 2b_1H NMR_273K/acqu
- 2b_1H NMR_273K/acqus
- 2b_1H NMR_273K/audita.txt
- 2b_1H NMR_273K/fid
- 2b_1H NMR_273K/format.temp
- 2b_1H NMR_273K/pulseprogram
- 2b_1H NMR_273K/scon
- 2b_1H NMR_273K/uxnmr.par
- 2b_1H NMR_273K/pdata/
- 2b_1H NMR_273K/pdata/1/
- 2b_1H NMR_273K/pdata/1/1i
- 2b_1H NMR_273K/pdata/1/1r
- 2b_1H NMR_273K/pdata/1/assocs
- 2b_1H NMR_273K/pdata/1/auditp.txt
- 2b_1H NMR_273K/pdata/1/outd
- 2b_1H NMR_273K/pdata/1/proc
- 2b_1H NMR_273K/pdata/1/procs
- 2b_1H NMR_273K/pdata/1/title
- 2b_1H NMR_298K/
- 2b_1H NMR_298K/acqu
- 2b_1H NMR_298K/acqus
- 2b_1H NMR_298K/audita.txt
- 2b_1H NMR_298K/fid
- 2b_1H NMR_298K/format.temp
- 2b_1H NMR_298K/pulseprogram
- 2b_1H NMR_298K/scon
- 2b_1H NMR_298K/uxnmr.par
- 2b_1H NMR_298K/pdata/
- 2b_1H NMR_298K/pdata/1/
- 2b_1H NMR_298K/pdata/1/1i
- 2b_1H NMR_298K/pdata/1/1r
- 2b_1H NMR_298K/pdata/1/assocs
- 2b_1H NMR_298K/pdata/1/auditp.txt
- 2b_1H NMR_298K/pdata/1/outd
- 2b_1H NMR_298K/pdata/1/proc
- 2b_1H NMR_298K/pdata/1/procs
- 2b_1H NMR_298K/pdata/1/title
- 2b_13C NMR_273K/
- 2b_13C NMR_273K/acqu
- 2b_13C NMR_273K/acqus
- 2b_13C NMR_273K/audita.txt
- 2b_13C NMR_273K/cpdprg2
- 2b_13C NMR_273K/fid
- 2b_13C NMR_273K/format.temp
- 2b_13C NMR_273K/prosol_History
- 2b_13C NMR_273K/pulseprogram
- 2b_13C NMR_273K/scon
- 2b_13C NMR_273K/uxnmr.par
- 2b_13C NMR_273K/pdata/
- 2b_13C NMR_273K/pdata/1/
- 2b_13C NMR_273K/pdata/1/1i
- 2b_13C NMR_273K/pdata/1/1r
- 2b_13C NMR_273K/pdata/1/assocs
- 2b_13C NMR_273K/pdata/1/auditp.txt
- 2b_13C NMR_273K/pdata/1/outd
- 2b_13C NMR_273K/pdata/1/proc
- 2b_13C NMR_273K/pdata/1/procs
- 2b_13C NMR_273K/pdata/1/title
- 3_1H NMR_243K/
- 3_1H NMR_243K/acqu
- 3_1H NMR_243K/acqus
- 3_1H NMR_243K/audita.txt
- 3_1H NMR_243K/fid
- 3_1H NMR_243K/format.temp
- 3_1H NMR_243K/pulseprogram
- 3_1H NMR_243K/scon
- 3_1H NMR_243K/uxnmr.par
- 3_1H NMR_243K/pdata/
- 3_1H NMR_243K/pdata/1/
- 3_1H NMR_243K/pdata/1/1i
- 3_1H NMR_243K/pdata/1/1r
- 3_1H NMR_243K/pdata/1/assocs
- 3_1H NMR_243K/pdata/1/auditp.txt
- 3_1H NMR_243K/pdata/1/outd
- 3_1H NMR_243K/pdata/1/proc
- 3_1H NMR_243K/pdata/1/procs
- 3_1H NMR_243K/pdata/1/title
- 3_1H NMR_298K/
- 3_1H NMR_298K/acqu
- 3_1H NMR_298K/acqus
- 3_1H NMR_298K/audita.txt
- 3_1H NMR_298K/fid
- 3_1H NMR_298K/format.temp
- 3_1H NMR_298K/pulseprogram
- 3_1H NMR_298K/scon
- 3_1H NMR_298K/uxnmr.par
- 3_1H NMR_298K/pdata/
- 3_1H NMR_298K/pdata/1/
[truncated: 1,039 more entries]
