# Supplementary material for: Unravelling Structural Dynamics, Supramolecular Behavior, and Chiroptical Properties of Enantiomerically Pure Macrocyclic Tertiary Ureas and Thioureas
Source: J Org Chem. 2022 Dec 8;88(1):285–99. doi: 10.1021/acs.joc.2c02319 (PMC9830626; doi:10.1021/acs.joc.2c02319)
Supplement: Supplementary file 2 — jo2c02319_si_002.zip [file jo2c02319_si_002.zip › 12b_13C NMR/uxnmr.info]

CONFIGURATION INFORMATION
=========================

Path         : C:/Bruker/TopSpin3.2/conf/instr/FOURIER300/uxnmr.info
Date         : Thu Jan 25 14:08:41 2018
Release      : TOPSPIN Version 3.2-pl6
Installed in : C:/Bruker/TopSpin3.2
Host         : CZC4125760
OS           : Windows 7 (Vs 6.1) Service Pack 1
CPU          : Intel(R) Xeon(R) CPU E5-1620 v2 @ 3.70GHz (8 cores at 3691 MHz with Hyperthreading)
User         : nmrsu
Description  : FOURIER300
Location     : WCZT Poznan
System       : Fourier NMR spectrometer
1H-frequency : 300.18 MHz
Order Number : 
Configured in: C:/Bruker/TopSpin3.2/conf/instr/FOURIER300

AcqControlServer: DRMS DRU 
- TCP/IP address = 127.0.0.1
- Firmware Version = 29259

Router: none installed


Transmitters at the spectrometer subnet:
----------------------------------------
Minispec Amplifier HMG01/215 ECL 200:
- TCP/IP address = 149.236.99.253
- Amplifier      = DrmsTrmX: HMG01/215 ECL 200
Minispec Amplifier HMG02/215 ECL 200:
- TCP/IP address = 149.236.99.253
- Amplifier      = DrmsTrmH: HMG02/215 ECL 200

BSMS: Fourier Magnet Controller connected to ethernet
- TCP/IP address = 149.236.99.254

Sample Changers at the spectrometer subnet:
-------------------------------------------
 - BACS2_H15200_649: at TCP/IP address 149.236.99.24


VTUs at the spectrometer subnet:
--------------------------------
Fourier Variable Temperature Unit :
- TCP/IP address   = 149.236.99.252

Preamplifiers :
Minispec Preamplifier configured via Minispec BIS
    Module  1 : preamplifier module 1
     Module Name    : Drms13C
     Part/Serialno  : HMG03/01389
     Observe Nuclei : 13C
     Lock Nuclei    : 2H, 19F
    Module  2 : preamplifier module 2
     Module Name    : Drms1H
     Part/Serialno  : HMG04/01389
     Observe Nuclei : 1H
     Lock Nuclei    : 2H, 19F
    Module  3 : preamplifier module 3
     Module Name    : Drms2H
     Part/Serialno  : HMG05/01389
     Observe Nuclei : 2H
     Lock Nuclei    : 2H, 19F
