# Supplementary material for: Unravelling Structural Dynamics, Supramolecular Behavior, and Chiroptical Properties of Enantiomerically Pure Macrocyclic Tertiary Ureas and Thioureas
Source: J Org Chem. 2022 Dec 8;88(1):285–99. doi: 10.1021/acs.joc.2c02319 (PMC9830626; doi:10.1021/acs.joc.2c02319)
Supplement: Supplementary file 2 — jo2c02319_si_002.zip [file jo2c02319_si_002.zip › 12b_13C NMR/pdata/1/auditp.txt]

##TITLE= Audit trail, TOPSPIN		Version 3.2
##JCAMPDX= 5.01
##ORIGIN= Bruker BioSpin GmbH
##OWNER= nmrsu
$$ C:/IconNMR/prusin/NP21_18_cz/13/pdata/1/auditp.txt
##AUDIT TRAIL=  $$ (NUMBER, WHEN, WHO, WHERE, PROCESS, VERSION, WHAT)
(   1,<2018-03-23 19:01:49.717 +0100>,<nmrsu/nmrsu>,<CZC4125760>,<go>,<TOPSPIN 3.2>,
      <created by zg
	started at 2018-03-23 18:03:28.900 +0100,
	POWCHK enabled, PULCHK disabled,
       configuration hash MD5:
       44 DD A1 9A 6C 52 57 62 89 B8 D1 FC D6 0D AE 29
       data hash MD5: 64K
       D6 3F 0D C4 8B 49 1B 4B 02 FA 42 E9 83 F4 81 23>)
(   2,<2018-03-23 19:01:50.763 +0100>,<nmrsu/nmrsu>,<CZC4125760>,<audit>,<TOPSPIN 3.2>,
      <user comment:
       ICON-NMR User ID: prusin
       data hash MD5: 64K
       D6 3F 0D C4 8B 49 1B 4B 02 FA 42 E9 83 F4 81 23>)
(   3,<2018-03-23 19:01:51.371 +0100>,<nmrsu/nmrsu>,<CZC4125760>,<proc1d>,<TOPSPIN 3.2>,
      <Start of raw data processing
       ef LB = 1 FT_mod = 6 PKNL = 1 SI = 32K 
       data hash MD5: 32K
       2D 65 B0 62 D7 93 AD B3 FB 8B AA B2 77 18 DD 21>)
(   4,<2018-03-23 19:01:51.465 +0100>,<nmrsu/nmrsu>,<CZC4125760>,<proc1d>,<TOPSPIN 3.2>,
      <apk 
       data hash MD5: 32K
       87 66 0A 1A 2E 9A 21 44 CE 58 DF E6 A8 74 FB 12>)
(   5,<2018-03-23 19:01:52.120 +0100>,<nmrsu/nmrsu>,<CZC4125760>,<proc1d>,<TOPSPIN 3.2>,
      <abs ABSG = 5 
       data hash MD5: 32K
       F5 EC 21 47 C0 9B 15 B5 FA E6 E3 0B 36 E4 B8 6C>)
##END=

$$ hash MD5
$$ D3 05 D9 8B 39 8A DC 76 81 1D AE 66 01 19 E9 61
