# Supplementary material for: Unravelling Structural Dynamics, Supramolecular Behavior, and Chiroptical Properties of Enantiomerically Pure Macrocyclic Tertiary Ureas and Thioureas
Source: J Org Chem. 2022 Dec 8;88(1):285–99. doi: 10.1021/acs.joc.2c02319 (PMC9830626; doi:10.1021/acs.joc.2c02319)
Supplement: Supplementary file 2 — jo2c02319_si_002.zip [file jo2c02319_si_002.zip › 12b_13C NMR/pdata/1/intrng]

P 0
133.003576   132.460677
129.005865   128.413611
127.762133   127.288330
77.933872   76.265692
66.049319   65.447195
50.265763   49.712993
28.816316   28.312901
24.838347   23.772291
