# Supplementary material for: Unravelling Structural Dynamics, Supramolecular Behavior, and Chiroptical Properties of Enantiomerically Pure Macrocyclic Tertiary Ureas and Thioureas
Source: J Org Chem. 2022 Dec 8;88(1):285–99. doi: 10.1021/acs.joc.2c02319 (PMC9830626; doi:10.1021/acs.joc.2c02319)
Supplement: Supplementary file 2 — jo2c02319_si_002.zip [file jo2c02319_si_002.zip › 12b_13C NMR/pdata/1/parm.txt]

Current Data Parameters
NAME         NP21_18_cz              
EXPNO                13              
PROCNO                1              

F2 - Acquisition Parameters
Date_          20180323              
Time              18.03              
INSTRUM      FOURIER300              
PROBHD   5 mm DUL 13C-1              
PULPROG          zgpg30              
TD                65536              
SOLVENT           CDCl3              
NS                 1024              
DS                    4              
SWH           24414.063 Hz           
FIDRES         0.372529 Hz           
AQ            1.3421773 sec          
RG              501.187              
DW               20.480 usec         
DE                 6.50 usec         
TE                299.1 K            
D1           2.00000000 sec          
D11          0.03000000 sec          
D31          0.00001280 sec          
D40          0.00439029 sec          
L4                   37              
L5                   53              
P32               98.00 usec         
TD0                   1              

======== CHANNEL f1 ========
SFO1         75.4878687 MHz          
NUC1                13C              
P1                12.80 usec         
PLW1        30.00000000 W            

======== CHANNEL f2 ========
SFO2        300.1812007 MHz          
NUC2                 1H              
CPDPRG[2        waltz16              
PCPD2             98.00 usec         
PLW2        10.00000000 W            
PLW12        0.17869000 W            
PLW13        0.17869000 W            

F2 - Processing parameters
SI                32768              
SF           75.4803210 MHz          
WDW                  EM              
SSB      0              
LB                 1.00 Hz           
GB       0              
PC                 1.40              
