# Supplementary material for: Unravelling Structural Dynamics, Supramolecular Behavior, and Chiroptical Properties of Enantiomerically Pure Macrocyclic Tertiary Ureas and Thioureas
Source: J Org Chem. 2022 Dec 8;88(1):285–99. doi: 10.1021/acs.joc.2c02319 (PMC9830626; doi:10.1021/acs.joc.2c02319)
Supplement: Supplementary file 2 — jo2c02319_si_002.zip [file jo2c02319_si_002.zip › 12b_13C NMR/pdata/1/peaklist.xml]

<?xml version="1.0" encoding="UTF-8"?>
<PeakList>
  <PeakList1D>
    <PeakList1DHeader creator="nmrsu" date="2018-03-23T19:01:52.151+01:00" expNo="13" name="NP21_18_cz" owner="" procNo="1" source="C:/IconNMR/prusin">
      <PeakPickDetails>F1=261.720001ppm, F2=-61.729370ppm, MI=0.00cm, MAXI=10000.00cm, PC=1.400
      </PeakPickDetails>
    </PeakList1DHeader>
    <Peak1D F1="188.200302" intensity="4.244752e+000" type="0"/>
    <Peak1D F1="136.236420" intensity="1.246022e+001" type="0"/>
    <Peak1D F1="132.798416" intensity="1.144257e+001" type="0"/>
    <Peak1D F1="128.784103" intensity="1.231127e+001" type="0"/>
    <Peak1D F1="128.723892" intensity="1.390433e+001" type="0"/>
    <Peak1D F1="127.500763" intensity="1.292332e+001" type="0"/>
    <Peak1D F1="122.663795" intensity="9.519627e+000" type="0"/>
    <Peak1D F1="77.462463" intensity="7.842805e+001" type="0"/>
    <Peak1D F1="77.038956" intensity="7.981162e+001" type="0"/>
    <Peak1D F1="76.615456" intensity="7.927687e+001" type="0"/>
    <Peak1D F1="65.805473" intensity="1.500000e+001" type="0"/>
    <Peak1D F1="50.052345" intensity="1.243145e+001" type="0"/>
    <Peak1D F1="28.584948" intensity="1.149107e+001" type="0"/>
    <Peak1D F1="24.151068" intensity="1.316687e+001" type="0"/>
  </PeakList1D>
</PeakList>
