# Supplementary material for: Unravelling Structural Dynamics, Supramolecular Behavior, and Chiroptical Properties of Enantiomerically Pure Macrocyclic Tertiary Ureas and Thioureas
Source: J Org Chem. 2022 Dec 8;88(1):285–99. doi: 10.1021/acs.joc.2c02319 (PMC9830626; doi:10.1021/acs.joc.2c02319)
Supplement: Supplementary file 2 — jo2c02319_si_002.zip [file jo2c02319_si_002.zip › 1a_1H NMR/audita.txt]

##TITLE= Audit trail, TOPSPIN		Version 3.2
##JCAMPDX= 5.01
##ORIGIN= Bruker BioSpin GmbH
##OWNER= nmrsu
$$ C:/IconNMR/prusin/NP37_16_13C/10/audita.txt
##AUDIT TRAIL=  $$ (NUMBER, WHEN, WHO, WHERE, PROCESS, VERSION, WHAT)
(   1,<2017-01-26 10:07:07.097 +0100>,<nmrsu/nmrsu>,<CZC4125760>,<go>,<TOPSPIN 3.2>,
      <created by zg
	started at 2017-01-26 10:05:08.833 +0100,
	POWCHK enabled, PULCHK disabled,
       configuration hash MD5:
       65 10 0F 9D F1 04 23 00 53 D7 EE C1 AA B9 23 9E
       data hash MD5: 64K
       0C C4 88 80 41 B6 2A EA 8A 15 1A C6 66 A2 55 F3>)
##END=

$$ hash MD5
$$ 6E 63 13 47 AE 56 38 E5 F9 88 7C 2C 0F 7B FA 66
