# Supplementary material for: Unravelling Structural Dynamics, Supramolecular Behavior, and Chiroptical Properties of Enantiomerically Pure Macrocyclic Tertiary Ureas and Thioureas
Source: J Org Chem. 2022 Dec 8;88(1):285–99. doi: 10.1021/acs.joc.2c02319 (PMC9830626; doi:10.1021/acs.joc.2c02319)
Supplement: Supplementary file 2 — jo2c02319_si_002.zip [file jo2c02319_si_002.zip › 1a_1H NMR/shimvalues]

# Thu Jan 26 10:05:33 2017
#$$PROBEID=33
#$$PROBEINFO=5 mm DUL 13C-1H/D Z-GRD Z111650/0114
#$$PICSINFO=Z111650_0114_33.par
#
# Active Shim Gradients
#
Z           		-1208           
Z2          		3851            
Z3          		-353            
Z4          		-20060          
Z5          		-353            
Z6          		1640            
X           		-2916           
XZ          		712             
XZ2         		-11100          
XZ3         		-950            
Y           		1577            
YZ          		-6070           
YZ2         		-14750          
YZ3         		5330            
XY          		-1810           
XYZ         		5000            
(X2-Y2)     		1170            
(X2-Y2)Z    		300             
X3          		-5250           
Y3          		2900            
#
# Lock Parameter
#
FIELD		1997.000
LOCKPHASE		256.000 
LOCKPOWER		14.000  
LOCKGAIN		68.400  
LOCKDC		0.000   
LOCKSHIFT		7.240   
LOOPGAIN		0.400   
LOOPTIME		0.400   
LOOPFILTER		32.000  
#
IEEE64_VERSION_CODE 1
#
# Shim currents 
#
SHIM_SETTING [1 ]  -1208.00000000  
SHIM_SETTING [2 ]  3851.00000000   
SHIM_SETTING [3 ]  -353.00000000   
SHIM_SETTING [4 ]  -20060.00000000 
SHIM_SETTING [5 ]  -353.00000000   
SHIM_SETTING [6 ]  1640.00000000   
SHIM_SETTING [7 ]  -2916.00000000  
SHIM_SETTING [8 ]  712.00000000    
SHIM_SETTING [9 ]  -11100.00000000 
SHIM_SETTING [10]  -950.00000000   
SHIM_SETTING [11]  1577.00000000   
SHIM_SETTING [12]  -6070.00000000  
SHIM_SETTING [13]  -14750.00000000 
SHIM_SETTING [14]  5330.00000000   
SHIM_SETTING [15]  -1810.00000000  
SHIM_SETTING [16]  5000.00000000   
SHIM_SETTING [17]  1170.00000000   
SHIM_SETTING [18]  300.00000000    
SHIM_SETTING [19]  -5250.00000000  
SHIM_SETTING [20]  2900.00000000   
