# Supplementary material for: Unravelling Structural Dynamics, Supramolecular Behavior, and Chiroptical Properties of Enantiomerically Pure Macrocyclic Tertiary Ureas and Thioureas
Source: J Org Chem. 2022 Dec 8;88(1):285–99. doi: 10.1021/acs.joc.2c02319 (PMC9830626; doi:10.1021/acs.joc.2c02319)
Supplement: Supplementary file 2 — jo2c02319_si_002.zip [file jo2c02319_si_002.zip › 1a_1H NMR/pdata/1/auditp.txt]

##TITLE= Audit trail, TOPSPIN		Version 3.2
##JCAMPDX= 5.01
##ORIGIN= Bruker BioSpin GmbH
##OWNER= nmrsu
$$ C:/IconNMR/prusin/NP37_16_13C/10/pdata/1/auditp.txt
##AUDIT TRAIL=  $$ (NUMBER, WHEN, WHO, WHERE, PROCESS, VERSION, WHAT)
(   1,<2017-01-26 10:07:07.097 +0100>,<nmrsu/nmrsu>,<CZC4125760>,<go>,<TOPSPIN 3.2>,
      <created by zg
	started at 2017-01-26 10:05:08.833 +0100,
	POWCHK enabled, PULCHK disabled,
       configuration hash MD5:
       65 10 0F 9D F1 04 23 00 53 D7 EE C1 AA B9 23 9E
       data hash MD5: 64K
       0C C4 88 80 41 B6 2A EA 8A 15 1A C6 66 A2 55 F3>)
(   2,<2017-01-26 10:07:08.142 +0100>,<nmrsu/nmrsu>,<CZC4125760>,<proc1d>,<TOPSPIN 3.2>,
      <Start of raw data processing
       ef LB = 0.3 FT_mod = 6 PKNL = 1 SI = 64K 
       data hash MD5: 64K
       B2 8F 9F 95 B4 AA 81 27 75 95 4F 22 10 50 A7 95>)
(   3,<2017-01-26 10:07:08.688 +0100>,<nmrsu/nmrsu>,<CZC4125760>,<proc1d>,<TOPSPIN 3.2>,
      <apk 
       data hash MD5: 64K
       B7 06 B7 96 88 44 8A 68 5E D3 F3 35 7E 8D 39 F5>)
(   4,<2017-01-26 10:07:10.560 +0100>,<nmrsu/nmrsu>,<CZC4125760>,<proc1d>,<TOPSPIN 3.2>,
      <abs ABSG = 5 
       data hash MD5: 64K
       AE 66 F5 3A FE 82 97 55 AC 54 E5 83 4C A0 88 A6>)
##END=

$$ hash MD5
$$ 4C 4E 41 79 5D 37 9E CB 9A CE 00 26 8E AA 9E 40
