# Supplementary material for: Unravelling Structural Dynamics, Supramolecular Behavior, and Chiroptical Properties of Enantiomerically Pure Macrocyclic Tertiary Ureas and Thioureas
Source: J Org Chem. 2022 Dec 8;88(1):285–99. doi: 10.1021/acs.joc.2c02319 (PMC9830626; doi:10.1021/acs.joc.2c02319)
Supplement: Supplementary file 2 — jo2c02319_si_002.zip [file jo2c02319_si_002.zip › 1a_1H NMR/pdata/1/peaklist.xml]

<?xml version="1.0" encoding="UTF-8"?>
<PeakList>
  <PeakList1D>
    <PeakList1DHeader creator="nmrsu" date="2017-01-26T10:07:10.607+01:00" expNo="10" name="NP37_16_13C" owner="" procNo="1" source="C:/IconNMR/prusin">
      <PeakPickDetails>F1=16.258591ppm, F2=-4.074260ppm, MI=0.00cm, MAXI=10000.00cm, PC=1.000
      </PeakPickDetails>
    </PeakList1DHeader>
    <Peak1D F1="15.033722" intensity="2.936416e-002" type="0"/>
    <Peak1D F1="15.002759" intensity="3.010545e-002" type="0"/>
    <Peak1D F1="12.997371" intensity="2.761527e-002" type="0"/>
    <Peak1D F1="10.320761" intensity="3.268719e-002" type="0"/>
    <Peak1D F1="7.538856" intensity="5.239589e-002" type="0"/>
    <Peak1D F1="7.425143" intensity="1.323060e-001" type="0"/>
    <Peak1D F1="7.399551" intensity="1.662090e-001" type="0"/>
    <Peak1D F1="7.354700" intensity="5.389766e-002" type="0"/>
    <Peak1D F1="7.193453" intensity="7.685062e+000" type="0"/>
    <Peak1D F1="7.152881" intensity="7.913924e+001" type="0"/>
    <Peak1D F1="6.919953" intensity="4.649614e-002" type="0"/>
    <Peak1D F1="6.902842" intensity="1.617452e-001" type="0"/>
    <Peak1D F1="6.873701" intensity="1.210000e-001" type="0"/>
    <Peak1D F1="6.842245" intensity="4.729797e-002" type="0"/>
    <Peak1D F1="6.132176" intensity="2.728177e-002" type="0"/>
    <Peak1D F1="5.223450" intensity="3.068580e+000" type="0"/>
    <Peak1D F1="5.183372" intensity="4.170679e-002" type="0"/>
    <Peak1D F1="4.945411" intensity="3.441376e-002" type="0"/>
    <Peak1D F1="4.926696" intensity="3.365831e-002" type="0"/>
    <Peak1D F1="4.899360" intensity="5.160222e-002" type="0"/>
    <Peak1D F1="4.844406" intensity="3.683728e-002" type="0"/>
    <Peak1D F1="4.766001" intensity="4.338667e-002" type="0"/>
    <Peak1D F1="4.730033" intensity="5.192366e-002" type="0"/>
    <Peak1D F1="4.639232" intensity="9.291105e-002" type="0"/>
    <Peak1D F1="4.416693" intensity="3.103700e+000" type="0"/>
    <Peak1D F1="4.367261" intensity="7.585665e+000" type="0"/>
    <Peak1D F1="4.322863" intensity="5.942111e+000" type="0"/>
    <Peak1D F1="3.999253" intensity="9.583048e-002" type="0"/>
    <Peak1D F1="3.968328" intensity="1.369447e-001" type="0"/>
    <Peak1D F1="3.907543" intensity="8.455958e-002" type="0"/>
    <Peak1D F1="3.859560" intensity="8.494684e-002" type="0"/>
    <Peak1D F1="3.758780" intensity="5.353814e-002" type="0"/>
    <Peak1D F1="3.737714" intensity="5.414019e-002" type="0"/>
    <Peak1D F1="3.657161" intensity="3.745265e-002" type="0"/>
    <Peak1D F1="3.596951" intensity="3.062019e-002" type="0"/>
    <Peak1D F1="3.405662" intensity="4.017670e-002" type="0"/>
    <Peak1D F1="3.093415" intensity="3.017859e-002" type="0"/>
    <Peak1D F1="3.044553" intensity="4.865819e-002" type="0"/>
    <Peak1D F1="3.011299" intensity="3.599480e-002" type="0"/>
    <Peak1D F1="2.977685" intensity="3.372464e-002" type="0"/>
    <Peak1D F1="2.815584" intensity="8.097354e+000" type="0"/>
    <Peak1D F1="2.637004" intensity="8.041589e-002" type="0"/>
    <Peak1D F1="2.591973" intensity="6.867343e-002" type="0"/>
    <Peak1D F1="2.552867" intensity="5.077445e-002" type="0"/>
    <Peak1D F1="2.524386" intensity="2.959453e-002" type="0"/>
    <Peak1D F1="2.224169" intensity="3.286420e-002" type="0"/>
    <Peak1D F1="2.098881" intensity="2.770484e-002" type="0"/>
    <Peak1D F1="1.992031" intensity="5.062959e-002" type="0"/>
    <Peak1D F1="1.958344" intensity="7.000104e-002" type="0"/>
    <Peak1D F1="1.750318" intensity="7.621998e+000" type="0"/>
    <Peak1D F1="1.646902" intensity="9.927810e+000" type="0"/>
    <Peak1D F1="1.468562" intensity="1.141380e-001" type="0"/>
    <Peak1D F1="1.445513" intensity="1.145726e-001" type="0"/>
    <Peak1D F1="1.398054" intensity="1.396914e-001" type="0"/>
    <Peak1D F1="1.173744" intensity="1.500000e+001" type="0"/>
    <Peak1D F1="0.923103" intensity="1.172478e-001" type="0"/>
    <Peak1D F1="0.808860" intensity="8.645216e-002" type="0"/>
    <Peak1D F1="0.780374" intensity="6.621834e-002" type="0"/>
    <Peak1D F1="0.728918" intensity="4.452875e-002" type="0"/>
    <Peak1D F1="0.673381" intensity="4.134355e-002" type="0"/>
    <Peak1D F1="0.594052" intensity="2.963213e-002" type="0"/>
    <Peak1D F1="0.551317" intensity="4.307542e-002" type="0"/>
    <Peak1D F1="0.475100" intensity="3.246070e-002" type="0"/>
    <Peak1D F1="0.419033" intensity="3.097808e-002" type="0"/>
    <Peak1D F1="0.395446" intensity="2.787393e-002" type="0"/>
    <Peak1D F1="0.350030" intensity="3.131152e-002" type="0"/>
    <Peak1D F1="-0.000152" intensity="1.729267e-001" type="0"/>
    <Peak1D F1="-1.032727" intensity="2.799336e-002" type="0"/>
    <Peak1D F1="-3.918089" intensity="2.787749e-002" type="0"/>
  </PeakList1D>
</PeakList>
