# Supplementary material for: Unravelling Structural Dynamics, Supramolecular Behavior, and Chiroptical Properties of Enantiomerically Pure Macrocyclic Tertiary Ureas and Thioureas
Source: J Org Chem. 2022 Dec 8;88(1):285–99. doi: 10.1021/acs.joc.2c02319 (PMC9830626; doi:10.1021/acs.joc.2c02319)
Supplement: Supplementary file 2 — jo2c02319_si_002.zip [file jo2c02319_si_002.zip › 1a_13C NMR/pdata/1/auditp.txt]

##TITLE= Audit trail, TOPSPIN		Version 3.2
##JCAMPDX= 5.01
##ORIGIN= Bruker BioSpin GmbH
##OWNER= nmrsu
$$ C:/IconNMR/prusin/NP37_16_13C/11/pdata/1/auditp.txt
##AUDIT TRAIL=  $$ (NUMBER, WHEN, WHO, WHERE, PROCESS, VERSION, WHAT)
(   1,<2017-01-26 11:09:02.165 +0100>,<nmrsu/nmrsu>,<CZC4125760>,<go>,<TOPSPIN 3.2>,
      <created by zg
	started at 2017-01-26 10:10:41.675 +0100,
	POWCHK enabled, PULCHK disabled,
       configuration hash MD5:
       65 10 0F 9D F1 04 23 00 53 D7 EE C1 AA B9 23 9E
       data hash MD5: 64K
       DE 1E EE 22 37 25 38 5F 08 C7 8D 30 49 23 80 A6>)
(   2,<2017-01-26 11:09:03.039 +0100>,<nmrsu/nmrsu>,<CZC4125760>,<proc1d>,<TOPSPIN 3.2>,
      <Start of raw data processing
       ef LB = 1 FT_mod = 6 PKNL = 1 SI = 32K 
       data hash MD5: 32K
       E5 25 B5 44 7E 11 48 37 F4 B4 DE 11 9E 5A EB C7>)
(   3,<2017-01-26 11:09:03.320 +0100>,<nmrsu/nmrsu>,<CZC4125760>,<proc1d>,<TOPSPIN 3.2>,
      <apk 
       data hash MD5: 32K
       CB 66 C1 C2 44 B9 D0 F2 6D 95 F2 41 85 75 7A FE>)
(   4,<2017-01-26 11:09:05.036 +0100>,<nmrsu/nmrsu>,<CZC4125760>,<proc1d>,<TOPSPIN 3.2>,
      <abs ABSG = 5 
       data hash MD5: 32K
       FD 29 C3 E1 CB 05 AF AF 1B 16 CA 0E AB A4 C4 42>)
##END=

$$ hash MD5
$$ 7E 53 63 93 45 74 DC 8D 56 48 BC 8F 5E 80 F1 C7
