# Supplementary material for: Unravelling Structural Dynamics, Supramolecular Behavior, and Chiroptical Properties of Enantiomerically Pure Macrocyclic Tertiary Ureas and Thioureas
Source: J Org Chem. 2022 Dec 8;88(1):285–99. doi: 10.1021/acs.joc.2c02319 (PMC9830626; doi:10.1021/acs.joc.2c02319)
Supplement: Supplementary file 2 — jo2c02319_si_002.zip [file jo2c02319_si_002.zip › 1a_13C NMR/pdata/1/peaklist.xml]

<?xml version="1.0" encoding="UTF-8"?>
<PeakList>
  <PeakList1D>
    <PeakList1DHeader creator="nmrsu" date="2017-01-26T11:09:05.098+01:00" expNo="11" name="NP37_16_13C" owner="" procNo="1" source="C:/IconNMR/prusin">
      <PeakPickDetails>F1=261.720001ppm, F2=-61.729370ppm, MI=0.00cm, MAXI=10000.00cm, PC=1.400
      </PeakPickDetails>
    </PeakList1DHeader>
    <Peak1D F1="163.800171" intensity="4.560199e+000" type="0"/>
    <Peak1D F1="136.820114" intensity="3.444164e+000" type="0"/>
    <Peak1D F1="127.528130" intensity="1.500000e+001" type="0"/>
    <Peak1D F1="77.461441" intensity="4.689708e+001" type="0"/>
    <Peak1D F1="77.237511" intensity="1.845379e+000" type="0"/>
    <Peak1D F1="77.038086" intensity="4.841324e+001" type="0"/>
    <Peak1D F1="76.614586" intensity="4.755697e+001" type="0"/>
    <Peak1D F1="61.970406" intensity="2.132817e+000" type="0"/>
    <Peak1D F1="46.064774" intensity="4.679861e+000" type="0"/>
    <Peak1D F1="28.287973" intensity="6.845317e+000" type="0"/>
    <Peak1D F1="24.147211" intensity="8.688881e+000" type="0"/>
  </PeakList1D>
</PeakList>
