# Supplementary material for: Unravelling Structural Dynamics, Supramolecular Behavior, and Chiroptical Properties of Enantiomerically Pure Macrocyclic Tertiary Ureas and Thioureas
Source: J Org Chem. 2022 Dec 8;88(1):285–99. doi: 10.1021/acs.joc.2c02319 (PMC9830626; doi:10.1021/acs.joc.2c02319)
Supplement: Supplementary file 2 — jo2c02319_si_002.zip [file jo2c02319_si_002.zip › 1a_13C NMR/pdata/1/peakrng]

P    #regions in PPM
# 2017-01-26 11:09:05 +0100  nmrsu@CZC4125760
# low field   high field   mi   maxi
  261.720001220703  -61.7293716079554  0.000  10000.000  # for region 1
