# Supplementary material for: Unravelling Structural Dynamics, Supramolecular Behavior, and Chiroptical Properties of Enantiomerically Pure Macrocyclic Tertiary Ureas and Thioureas
Source: J Org Chem. 2022 Dec 8;88(1):285–99. doi: 10.1021/acs.joc.2c02319 (PMC9830626; doi:10.1021/acs.joc.2c02319)
Supplement: Supplementary file 2 — jo2c02319_si_002.zip [file jo2c02319_si_002.zip › 1b_1H NMR/pdata/1/auditp.txt]

##TITLE= Audit trail, TOPSPIN		Version 1.3
##JCAMPDX= 5.01
##ORIGIN= Bruker BioSpin GmbH
##OWNER= guest
$$ /opt/topspin/data/Gawronski_599/nmr/NP39_16/1/pdata/1/auditp.txt
##AUDIT TRAIL=  $$ (NUMBER, WHEN, WHO, WHERE, VERSION, WHAT)
(   1,<2017-03-06 10:37:24.849 +0100>,<guest>,<bruker.chemd.amu.edu.pl>,<TOPSPIN 1.3>,
      <created by zg, POWCHK disabled, PULCHK disabled
       configuration hash MD5:
       D8 97 CB 74 41 40 64 7B 7C 18 30 E6 2E 4D 88 F8
       data hash MD5: 48074
       7D 2C E8 FF D0 EE E5 A7 71 55 51 93 E7 D6 93 A5>)
(   2,<2017-03-06 10:37:43.106 +0100>,<guest>,<bruker.chemd.amu.edu.pl>,<TOPSPIN 1.3>,
      <Start of raw data processing
       efp LB = 0 FT_mod = 6 PKNL = 1 PHC0 = -45.49815 PHC1 = 8.365149 SI = 32K 
       data hash MD5: 32K
       18 4C 80 9C F7 2D 6A AE 1A DA 29 58 BB AF 94 9F>)
##END=

$$ hash MD5
$$ 90 E9 F2 C8 50 45 EC ED A6 AB 8F 22 29 5A 9D 8B
