# Supplementary material for: Unravelling Structural Dynamics, Supramolecular Behavior, and Chiroptical Properties of Enantiomerically Pure Macrocyclic Tertiary Ureas and Thioureas
Source: J Org Chem. 2022 Dec 8;88(1):285–99. doi: 10.1021/acs.joc.2c02319 (PMC9830626; doi:10.1021/acs.joc.2c02319)
Supplement: Supplementary file 2 — jo2c02319_si_002.zip [file jo2c02319_si_002.zip › 1b_13C NMR/audita.txt]

##TITLE= Audit trail, TOPSPIN		Version 1.3
##JCAMPDX= 5.01
##ORIGIN= Bruker BioSpin GmbH
##OWNER= guest
$$ /opt/topspin/data/Gawronski_599/nmr/NP39_16/2/audita.txt
##AUDIT TRAIL=  $$ (NUMBER, WHEN, WHO, WHERE, VERSION, WHAT)
(   1,<2017-03-07 03:50:36.926 +0100>,<guest>,<bruker.chemd.amu.edu.pl>,<TOPSPIN 1.3>,
      <created by zg, POWCHK disabled, PULCHK disabled
       configuration hash MD5:
       D8 97 CB 74 41 40 64 7B 7C 18 30 E6 2E 4D 88 F8
       data hash MD5: 64K
       3F E3 8C AD B2 E8 DD BF B1 CB 5B 8E 55 20 26 26>)
(   2,<2017-03-08 09:23:27.398 +0100>,<guest>,<bruker.chemd.amu.edu.pl>,<TOPSPIN 1.3>,
      <wrpa from 1 51 "NP39_16" "Gawronski_599" "/opt/topspin" overriding existing data
       data hash MD5: 64K
       3F E3 8C AD B2 E8 DD BF B1 CB 5B 8E 55 20 26 26>)
##END=

$$ hash MD5
$$ 34 E4 10 1C 2D 53 87 F7 EF 0B 66 16 C9 D1 C2 C6
