# Supplementary material for: Unravelling Structural Dynamics, Supramolecular Behavior, and Chiroptical Properties of Enantiomerically Pure Macrocyclic Tertiary Ureas and Thioureas
Source: J Org Chem. 2022 Dec 8;88(1):285–99. doi: 10.1021/acs.joc.2c02319 (PMC9830626; doi:10.1021/acs.joc.2c02319)
Supplement: Supplementary file 2 — jo2c02319_si_002.zip [file jo2c02319_si_002.zip › 1b_13C NMR/pdata/1/auditp.txt]

##TITLE= Audit trail, TOPSPIN		Version 1.3
##JCAMPDX= 5.01
##ORIGIN= Bruker BioSpin GmbH
##OWNER= guest
$$ /opt/topspin/data/Gawronski_599/nmr/NP39_16/2/pdata/1/auditp.txt
##AUDIT TRAIL=  $$ (NUMBER, WHEN, WHO, WHERE, VERSION, WHAT)
(   1,<2017-03-07 03:50:36.926 +0100>,<guest>,<bruker.chemd.amu.edu.pl>,<TOPSPIN 1.3>,
      <created by zg, POWCHK disabled, PULCHK disabled
       configuration hash MD5:
       D8 97 CB 74 41 40 64 7B 7C 18 30 E6 2E 4D 88 F8
       data hash MD5: 64K
       3F E3 8C AD B2 E8 DD BF B1 CB 5B 8E 55 20 26 26>)
(   2,<2017-03-07 10:10:52.736 +0100>,<guest>,<bruker.chemd.amu.edu.pl>,<TOPSPIN 1.3>,
      <Start of raw data processing
       efp BC_mod = 2 LB = 2 FT_mod = 6 PKNL = 1 PHC0 = -12.32023 PHC1 = -31.63829 SI = 32K 
       data hash MD5: 32K
       30 9D 88 D5 6A 85 85 BC 14 22 F7 B5 AE B0 34 75>)
(   3,<2017-03-07 10:11:07.888 +0100>,<guest>,<bruker.chemd.amu.edu.pl>,<TOPSPIN 1.3>,
      <pk fgphup PHC0 = 10.18789 PHC1 = -18.4 
       data hash MD5: 32K
       0F B1 32 1B BD 58 01 BE 80 FE C9 B5 32 F8 2D 00>)
(   4,<2017-03-07 10:11:38.302 +0100>,<guest>,<bruker.chemd.amu.edu.pl>,<TOPSPIN 1.3>,
      <pk fgphup PHC0 = -2.2 PHC1 = 0 
       data hash MD5: 32K
       4C 47 56 32 3E 00 53 07 F8 F9 F1 8E DC 85 76 C4>)
(   5,<2017-03-08 09:23:27.418 +0100>,<guest>,<bruker.chemd.amu.edu.pl>,<TOPSPIN 1.3>,
      <wrpa from 1 51 "NP39_16" "Gawronski_599" "/opt/topspin"
       data hash MD5: 32K
       4C 47 56 32 3E 00 53 07 F8 F9 F1 8E DC 85 76 C4>)
##END=

$$ hash MD5
$$ F7 9E 5F CD 00 C4 3E 10 BB 62 44 A2 8F 56 29 03
