# Supplementary material for: Unravelling Structural Dynamics, Supramolecular Behavior, and Chiroptical Properties of Enantiomerically Pure Macrocyclic Tertiary Ureas and Thioureas
Source: J Org Chem. 2022 Dec 8;88(1):285–99. doi: 10.1021/acs.joc.2c02319 (PMC9830626; doi:10.1021/acs.joc.2c02319)
Supplement: Supplementary file 2 — jo2c02319_si_002.zip [file jo2c02319_si_002.zip › 2a_1H NMR/shimvalues]

# Fri Mar 23 16:24:42 2018
#$$PROBEID=33
#$$PROBEINFO=5 mm DUL 13C-1H/D Z-GRD Z111650/0114
#$$PICSINFO=Z111650_0114_33.par
#
# Active Shim Gradients
#
Z           		-1184           
Z2          		4008            
Z3          		-588            
Z4          		-21252          
Z5          		910             
Z6          		1660            
X           		-2727           
XZ          		750             
XZ2         		-12534          
XZ3         		-1980           
Y           		1560            
YZ          		-6325           
YZ2         		-14710          
YZ3         		5870            
XY          		-1990           
XYZ         		5000            
(X2-Y2)     		1170            
(X2-Y2)Z    		700             
X3          		-5250           
Y3          		3040            
#
# Lock Parameter
#
FIELD		1978.000
LOCKPHASE		228.000 
LOCKPOWER		14.000  
LOCKGAIN		72.300  
LOCKDC		0.000   
LOCKSHIFT		7.240   
LOOPGAIN		0.400   
LOOPTIME		0.400   
LOOPFILTER		32.000  
#
IEEE64_VERSION_CODE 1
#
# Shim currents 
#
SHIM_SETTING [1 ]  -1184.00000000  
SHIM_SETTING [2 ]  4008.00000000   
SHIM_SETTING [3 ]  -588.00000000   
SHIM_SETTING [4 ]  -21252.00000000 
SHIM_SETTING [5 ]  910.00000000    
SHIM_SETTING [6 ]  1660.00000000   
SHIM_SETTING [7 ]  -2727.00000000  
SHIM_SETTING [8 ]  750.00000000    
SHIM_SETTING [9 ]  -12534.00000000 
SHIM_SETTING [10]  -1980.00000000  
SHIM_SETTING [11]  1560.00000000   
SHIM_SETTING [12]  -6325.00000000  
SHIM_SETTING [13]  -14710.00000000 
SHIM_SETTING [14]  5870.00000000   
SHIM_SETTING [15]  -1990.00000000  
SHIM_SETTING [16]  5000.00000000   
SHIM_SETTING [17]  1170.00000000   
SHIM_SETTING [18]  700.00000000    
SHIM_SETTING [19]  -5250.00000000  
SHIM_SETTING [20]  3040.00000000   
