# Supplementary material for: Unravelling Structural Dynamics, Supramolecular Behavior, and Chiroptical Properties of Enantiomerically Pure Macrocyclic Tertiary Ureas and Thioureas
Source: J Org Chem. 2022 Dec 8;88(1):285–99. doi: 10.1021/acs.joc.2c02319 (PMC9830626; doi:10.1021/acs.joc.2c02319)
Supplement: Supplementary file 2 — jo2c02319_si_002.zip [file jo2c02319_si_002.zip › 2a_1H NMR/pdata/1/auditp.txt]

##TITLE= Audit trail, TOPSPIN		Version 3.2
##JCAMPDX= 5.01
##ORIGIN= Bruker BioSpin GmbH
##OWNER= nmrsu
$$ C:/IconNMR/prusin/NP16_18_cz/10/pdata/1/auditp.txt
##AUDIT TRAIL=  $$ (NUMBER, WHEN, WHO, WHERE, PROCESS, VERSION, WHAT)
(   1,<2018-03-23 16:26:16.461 +0100>,<nmrsu/nmrsu>,<CZC4125760>,<go>,<TOPSPIN 3.2>,
      <created by zg
	started at 2018-03-23 16:24:17.994 +0100,
	POWCHK enabled, PULCHK disabled,
       configuration hash MD5:
       44 DD A1 9A 6C 52 57 62 89 B8 D1 FC D6 0D AE 29
       data hash MD5: 64K
       8D FF 9B 8E 67 59 1E 4B 8A 0D 8D DA CC 8A EA B7>)
(   2,<2018-03-23 16:26:17.506 +0100>,<nmrsu/nmrsu>,<CZC4125760>,<audit>,<TOPSPIN 3.2>,
      <user comment:
       ICON-NMR User ID: prusin
       data hash MD5: 64K
       8D FF 9B 8E 67 59 1E 4B 8A 0D 8D DA CC 8A EA B7>)
(   3,<2018-03-23 16:26:18.161 +0100>,<nmrsu/nmrsu>,<CZC4125760>,<proc1d>,<TOPSPIN 3.2>,
      <Start of raw data processing
       ef LB = 0.3 FT_mod = 6 PKNL = 1 SI = 64K 
       data hash MD5: 64K
       65 66 97 5D 48 47 6F 91 0F C3 99 AE BC 67 CF 8E>)
(   4,<2018-03-23 16:26:18.380 +0100>,<nmrsu/nmrsu>,<CZC4125760>,<proc1d>,<TOPSPIN 3.2>,
      <apk 
       data hash MD5: 64K
       73 A4 5E 30 EB 3C 71 F8 BA 07 CE 00 06 07 42 6B>)
(   5,<2018-03-23 16:26:19.035 +0100>,<nmrsu/nmrsu>,<CZC4125760>,<proc1d>,<TOPSPIN 3.2>,
      <abs ABSG = 5 
       data hash MD5: 64K
       34 DF 33 7D 1B 82 18 52 01 06 B5 B9 B6 3F EF 74>)
(   6,<2018-03-23 16:26:19.581 +0100>,<nmrsu/nmrsu>,<CZC4125760>,<proc1d>,<TOPSPIN 3.2>,
      <abs ABSG = 5 
       data hash MD5: 64K
       53 06 38 FE E4 C7 97 9A E6 93 FE DC F6 3B 67 99>)
##END=

$$ hash MD5
$$ 74 E7 91 E9 10 45 F2 DF 00 BC 1F FC D1 00 3E 94
