# Supplementary material for: Unravelling Structural Dynamics, Supramolecular Behavior, and Chiroptical Properties of Enantiomerically Pure Macrocyclic Tertiary Ureas and Thioureas
Source: J Org Chem. 2022 Dec 8;88(1):285–99. doi: 10.1021/acs.joc.2c02319 (PMC9830626; doi:10.1021/acs.joc.2c02319)
Supplement: Supplementary file 2 — jo2c02319_si_002.zip [file jo2c02319_si_002.zip › 2a_1H NMR/pdata/1/parm.txt]

Current Data Parameters
NAME         NP16_18_cz              
EXPNO                10              
PROCNO                1              

F2 - Acquisition Parameters
Date_          20180323              
Time              16.24              
INSTRUM      FOURIER300              
PROBHD   5 mm DUL 13C-1              
PULPROG            zg30              
TD                65536              
SOLVENT           CDCl3              
NS                   16              
DS                    2              
SWH            6103.516 Hz           
FIDRES         0.093132 Hz           
AQ            5.3687091 sec          
RG              19.2904              
DW               81.920 usec         
DE                 6.50 usec         
TE                297.9 K            
D1           1.00000000 sec          
TD0                   1              

======== CHANNEL f1 ========
SFO1        300.1818537 MHz          
NUC1                 1H              
P1                13.10 usec         
PLW1        10.00000000 W            

F2 - Processing parameters
SI                65536              
SF          300.1800015 MHz          
WDW                  EM              
SSB      0              
LB                 0.30 Hz           
GB       0              
PC                 1.00              
