# Supplementary material for: Unravelling Structural Dynamics, Supramolecular Behavior, and Chiroptical Properties of Enantiomerically Pure Macrocyclic Tertiary Ureas and Thioureas
Source: J Org Chem. 2022 Dec 8;88(1):285–99. doi: 10.1021/acs.joc.2c02319 (PMC9830626; doi:10.1021/acs.joc.2c02319)
Supplement: Supplementary file 2 — jo2c02319_si_002.zip [file jo2c02319_si_002.zip › 2a_1H NMR/pdata/1/peaklist.xml]

<?xml version="1.0" encoding="UTF-8"?>
<PeakList>
  <PeakList1D>
    <PeakList1DHeader creator="nmrsu" date="2018-03-23T16:26:19.051+01:00" expNo="10" name="NP16_18_cz" owner="" procNo="1" source="C:/IconNMR/prusin">
      <PeakPickDetails>F1=16.336950ppm, F2=-3.995902ppm, MI=0.00cm, MAXI=10000.00cm, PC=1.000
      </PeakPickDetails>
    </PeakList1DHeader>
    <Peak1D F1="11.908251" intensity="6.935372e-003" type="0"/>
    <Peak1D F1="10.620018" intensity="7.434138e-003" type="0"/>
    <Peak1D F1="7.638783" intensity="1.028376e-001" type="0"/>
    <Peak1D F1="7.268845" intensity="6.356166e-001" type="0"/>
    <Peak1D F1="7.196362" intensity="1.293892e-002" type="0"/>
    <Peak1D F1="7.185328" intensity="1.328415e-002" type="0"/>
    <Peak1D F1="7.174100" intensity="1.335439e-002" type="0"/>
    <Peak1D F1="7.145095" intensity="2.791975e-002" type="0"/>
    <Peak1D F1="7.059865" intensity="2.335818e-001" type="0"/>
    <Peak1D F1="6.884636" intensity="4.749435e+000" type="0"/>
    <Peak1D F1="6.717048" intensity="2.135622e-002" type="0"/>
    <Peak1D F1="6.662792" intensity="1.779393e-002" type="0"/>
    <Peak1D F1="6.623096" intensity="2.986984e-002" type="0"/>
    <Peak1D F1="6.593188" intensity="1.356998e-002" type="0"/>
    <Peak1D F1="6.557716" intensity="1.032625e-002" type="0"/>
    <Peak1D F1="6.503070" intensity="9.608108e-003" type="0"/>
    <Peak1D F1="6.375632" intensity="8.211219e-003" type="0"/>
    <Peak1D F1="5.300282" intensity="1.093914e-001" type="0"/>
    <Peak1D F1="5.178617" intensity="7.530460e-003" type="0"/>
    <Peak1D F1="4.987074" intensity="8.211763e-003" type="0"/>
    <Peak1D F1="4.878795" intensity="1.021706e-002" type="0"/>
    <Peak1D F1="4.761367" intensity="1.065277e-002" type="0"/>
    <Peak1D F1="4.729218" intensity="1.583438e-002" type="0"/>
    <Peak1D F1="4.681138" intensity="2.864783e-002" type="0"/>
    <Peak1D F1="4.625645" intensity="2.668427e-002" type="0"/>
    <Peak1D F1="4.499924" intensity="1.456902e+000" type="0"/>
    <Peak1D F1="4.450825" intensity="2.096671e+000" type="0"/>
    <Peak1D F1="4.243366" intensity="1.649845e+000" type="0"/>
    <Peak1D F1="4.194490" intensity="1.220280e+000" type="0"/>
    <Peak1D F1="4.017058" intensity="2.939079e-002" type="0"/>
    <Peak1D F1="3.964589" intensity="2.527243e-002" type="0"/>
    <Peak1D F1="3.936515" intensity="2.078107e-002" type="0"/>
    <Peak1D F1="3.884795" intensity="1.651054e-002" type="0"/>
    <Peak1D F1="3.851916" intensity="2.940520e-002" type="0"/>
    <Peak1D F1="3.821029" intensity="1.081462e-001" type="0"/>
    <Peak1D F1="3.755344" intensity="9.306396e-002" type="0"/>
    <Peak1D F1="3.714270" intensity="1.042501e-001" type="0"/>
    <Peak1D F1="3.701663" intensity="9.180756e-002" type="0"/>
    <Peak1D F1="3.584280" intensity="1.500000e+001" type="0"/>
    <Peak1D F1="3.343132" intensity="9.923813e-002" type="0"/>
    <Peak1D F1="3.276863" intensity="1.968123e-002" type="0"/>
    <Peak1D F1="3.249047" intensity="2.060763e-002" type="0"/>
    <Peak1D F1="3.208135" intensity="2.647528e-002" type="0"/>
    <Peak1D F1="3.172721" intensity="1.752939e-002" type="0"/>
    <Peak1D F1="3.158520" intensity="1.742885e-002" type="0"/>
    <Peak1D F1="3.126818" intensity="1.610835e-002" type="0"/>
    <Peak1D F1="3.110101" intensity="1.578717e-002" type="0"/>
    <Peak1D F1="3.069612" intensity="1.813149e-002" type="0"/>
    <Peak1D F1="3.014217" intensity="1.263452e-002" type="0"/>
    <Peak1D F1="3.005075" intensity="1.519610e-002" type="0"/>
    <Peak1D F1="2.882497" intensity="1.591141e-002" type="0"/>
    <Peak1D F1="2.834760" intensity="2.080460e-002" type="0"/>
    <Peak1D F1="2.811365" intensity="2.174545e-002" type="0"/>
    <Peak1D F1="2.774794" intensity="2.863280e-002" type="0"/>
    <Peak1D F1="2.556807" intensity="1.382026e+000" type="0"/>
    <Peak1D F1="2.531543" intensity="1.553579e+000" type="0"/>
    <Peak1D F1="2.377754" intensity="4.072220e-002" type="0"/>
    <Peak1D F1="2.343333" intensity="4.254006e-002" type="0"/>
    <Peak1D F1="2.314740" intensity="4.541436e-002" type="0"/>
    <Peak1D F1="2.287029" intensity="4.035312e-002" type="0"/>
    <Peak1D F1="2.248981" intensity="3.804436e-002" type="0"/>
    <Peak1D F1="2.198662" intensity="4.447851e-002" type="0"/>
    <Peak1D F1="2.164245" intensity="5.583387e-002" type="0"/>
    <Peak1D F1="2.136700" intensity="5.465539e-002" type="0"/>
    <Peak1D F1="1.956518" intensity="1.332448e+000" type="0"/>
    <Peak1D F1="1.920881" intensity="1.382800e+000" type="0"/>
    <Peak1D F1="1.708894" intensity="1.254367e+000" type="0"/>
    <Peak1D F1="1.684976" intensity="1.411941e+000" type="0"/>
    <Peak1D F1="1.500319" intensity="3.834306e-002" type="0"/>
    <Peak1D F1="1.461831" intensity="3.446712e-002" type="0"/>
    <Peak1D F1="1.381599" intensity="3.438590e-002" type="0"/>
    <Peak1D F1="1.327877" intensity="3.882114e-002" type="0"/>
    <Peak1D F1="1.157997" intensity="1.177560e+000" type="0"/>
    <Peak1D F1="1.125535" intensity="9.478943e-001" type="0"/>
    <Peak1D F1="1.074974" intensity="7.170934e-001" type="0"/>
    <Peak1D F1="1.035722" intensity="9.356794e-001" type="0"/>
    <Peak1D F1="0.753459" intensity="2.047192e-002" type="0"/>
    <Peak1D F1="0.734392" intensity="1.475680e-002" type="0"/>
    <Peak1D F1="0.712372" intensity="1.473146e-002" type="0"/>
    <Peak1D F1="0.634905" intensity="1.122922e-002" type="0"/>
    <Peak1D F1="0.609377" intensity="1.144719e-002" type="0"/>
    <Peak1D F1="0.585650" intensity="9.314855e-003" type="0"/>
    <Peak1D F1="0.530008" intensity="8.360450e-003" type="0"/>
    <Peak1D F1="0.515932" intensity="9.598909e-003" type="0"/>
    <Peak1D F1="0.490655" intensity="9.218213e-003" type="0"/>
    <Peak1D F1="0.460702" intensity="8.041470e-003" type="0"/>
    <Peak1D F1="0.292915" intensity="8.873889e-003" type="0"/>
    <Peak1D F1="0.196024" intensity="1.036867e-002" type="0"/>
    <Peak1D F1="0.153527" intensity="1.097660e-002" type="0"/>
    <Peak1D F1="0.115679" intensity="6.863144e-003" type="0"/>
    <Peak1D F1="0.070219" intensity="1.954336e-002" type="0"/>
    <Peak1D F1="-0.000157" intensity="7.525154e-001" type="0"/>
    <Peak1D F1="-0.517746" intensity="7.191020e-003" type="0"/>
    <Peak1D F1="-3.671740" intensity="7.569725e-003" type="0"/>
    <Peak1D F1="-3.881135" intensity="7.343128e-003" type="0"/>
  </PeakList1D>
</PeakList>
