# Supplementary material for: Unravelling Structural Dynamics, Supramolecular Behavior, and Chiroptical Properties of Enantiomerically Pure Macrocyclic Tertiary Ureas and Thioureas
Source: J Org Chem. 2022 Dec 8;88(1):285–99. doi: 10.1021/acs.joc.2c02319 (PMC9830626; doi:10.1021/acs.joc.2c02319)
Supplement: Supplementary file 2 — jo2c02319_si_002.zip [file jo2c02319_si_002.zip › 2a_13C NMR/pdata/1/auditp.txt]

##TITLE= Audit trail, TOPSPIN		Version 3.2
##JCAMPDX= 5.01
##ORIGIN= Bruker BioSpin GmbH
##OWNER= nmrsu
$$ C:/IconNMR/prusin/NP16_18_cz/13/pdata/1/auditp.txt
##AUDIT TRAIL=  $$ (NUMBER, WHEN, WHO, WHERE, PROCESS, VERSION, WHAT)
(   1,<2018-03-23 22:01:02.629 +0100>,<nmrsu/nmrsu>,<CZC4125760>,<go>,<TOPSPIN 3.2>,
      <created by zg
	started at 2018-03-23 21:02:41.936 +0100,
	POWCHK enabled, PULCHK disabled,
       configuration hash MD5:
       44 DD A1 9A 6C 52 57 62 89 B8 D1 FC D6 0D AE 29
       data hash MD5: 64K
       33 05 33 BB 25 3B F3 02 BE 93 A5 07 59 CD 6B 71>)
(   2,<2018-03-23 22:01:03.643 +0100>,<nmrsu/nmrsu>,<CZC4125760>,<audit>,<TOPSPIN 3.2>,
      <user comment:
       ICON-NMR User ID: prusin
       data hash MD5: 64K
       33 05 33 BB 25 3B F3 02 BE 93 A5 07 59 CD 6B 71>)
(   3,<2018-03-23 22:01:04.548 +0100>,<nmrsu/nmrsu>,<CZC4125760>,<proc1d>,<TOPSPIN 3.2>,
      <Start of raw data processing
       ef LB = 1 FT_mod = 6 PKNL = 1 SI = 32K 
       data hash MD5: 32K
       E9 ED A2 BF C6 09 9B C9 A3 41 AF EA DF 00 0F 90>)
(   4,<2018-03-23 22:01:04.657 +0100>,<nmrsu/nmrsu>,<CZC4125760>,<proc1d>,<TOPSPIN 3.2>,
      <apk 
       data hash MD5: 32K
       6F C8 D7 97 2C A2 93 A0 F9 63 FB E9 1C 69 4A EB>)
(   5,<2018-03-23 22:01:05.281 +0100>,<nmrsu/nmrsu>,<CZC4125760>,<proc1d>,<TOPSPIN 3.2>,
      <abs ABSG = 5 
       data hash MD5: 32K
       93 7D 36 01 12 99 46 4C 8F E4 5F 7A 62 F1 98 06>)
##END=

$$ hash MD5
$$ 3D 6C F6 2C 1F 20 B4 CE 06 3E 31 0A 3A D9 90 5C
