# Supplementary material for: Unravelling Structural Dynamics, Supramolecular Behavior, and Chiroptical Properties of Enantiomerically Pure Macrocyclic Tertiary Ureas and Thioureas
Source: J Org Chem. 2022 Dec 8;88(1):285–99. doi: 10.1021/acs.joc.2c02319 (PMC9830626; doi:10.1021/acs.joc.2c02319)
Supplement: Supplementary file 2 — jo2c02319_si_002.zip [file jo2c02319_si_002.zip › 2a_13C NMR/pdata/1/intrng]

P 0
151.768141   151.323951
126.340724   125.866921
114.327849   113.784950
77.943743   76.216337
62.476056   61.864061
56.109331   55.635528
42.428276   41.747184
29.043347   28.500448
24.601445   24.019063
