# Supplementary material for: Unravelling Structural Dynamics, Supramolecular Behavior, and Chiroptical Properties of Enantiomerically Pure Macrocyclic Tertiary Ureas and Thioureas
Source: J Org Chem. 2022 Dec 8;88(1):285–99. doi: 10.1021/acs.joc.2c02319 (PMC9830626; doi:10.1021/acs.joc.2c02319)
Supplement: Supplementary file 2 — jo2c02319_si_002.zip [file jo2c02319_si_002.zip › 2a_13C NMR/pdata/1/peaklist.xml]

<?xml version="1.0" encoding="UTF-8"?>
<PeakList>
  <PeakList1D>
    <PeakList1DHeader creator="nmrsu" date="2018-03-23T22:01:05.312+01:00" expNo="13" name="NP16_18_cz" owner="" procNo="1" source="C:/IconNMR/prusin">
      <PeakPickDetails>F1=261.720001ppm, F2=-61.729370ppm, MI=0.00cm, MAXI=10000.00cm, PC=1.400
      </PeakPickDetails>
    </PeakList1DHeader>
    <Peak1D F1="163.572006" intensity="7.033501e+000" type="0"/>
    <Peak1D F1="151.468582" intensity="1.500000e+001" type="0"/>
    <Peak1D F1="126.054283" intensity="9.847880e+000" type="0"/>
    <Peak1D F1="113.995323" intensity="1.006534e+001" type="0"/>
    <Peak1D F1="77.455246" intensity="8.255718e+001" type="0"/>
    <Peak1D F1="77.031593" intensity="8.413382e+001" type="0"/>
    <Peak1D F1="76.607933" intensity="8.201753e+001" type="0"/>
    <Peak1D F1="62.182743" intensity="8.416735e+000" type="0"/>
    <Peak1D F1="55.890957" intensity="9.619786e+000" type="0"/>
    <Peak1D F1="42.036350" intensity="6.186907e+000" type="0"/>
    <Peak1D F1="28.822659" intensity="9.232571e+000" type="0"/>
    <Peak1D F1="24.350336" intensity="1.117546e+001" type="0"/>
  </PeakList1D>
</PeakList>
