# Supplementary material for: Unravelling Structural Dynamics, Supramolecular Behavior, and Chiroptical Properties of Enantiomerically Pure Macrocyclic Tertiary Ureas and Thioureas
Source: J Org Chem. 2022 Dec 8;88(1):285–99. doi: 10.1021/acs.joc.2c02319 (PMC9830626; doi:10.1021/acs.joc.2c02319)
Supplement: Supplementary file 2 — jo2c02319_si_002.zip [file jo2c02319_si_002.zip › 2b_1H NMR_223K/pdata/1/procs]

##TITLE= Parameter file, TOPSPIN		Version 1.3
##JCAMPDX= 5.0
##DATATYPE= Parameter Values
##ORIGIN= UXNMR, Bruker Analytische Messtechnik GmbH
##OWNER= root
$$ 2018-03-15 15:46:14.448 +0100  guest@bruker.chemd.amu.edu.pl
$$ /opt/topspin/data/Kwit_NC/nmr/NP 13-18/60/pdata/1/procs
##$ABSF1= 0
##$ABSF2= 0
##$ABSG= 0
##$ABSL= 0
##$ALPHA= 0
##$AQORDER= 0
##$ASSFAC= 0
##$ASSFACI= 0
##$ASSFACX= 0
##$ASSWID= 0
##$AUNMP= <proc_1d>
##$AXLEFT= 0
##$AXRIGHT= 0
##$AXTYPE= 0
##$AXUNIT= <>
##$AZFE= 0.1
##$AZFW= 0.1
##$BCFW= 0
##$BC_mod= 0
##$BYTORDP= 0
##$COROFFS= 0
##$CY= 20
##$DATMOD= 1
##$DC= 0
##$DFILT= <>
##$DTYPP= 0
##$F1P= 0.0441186898642826
##$F2P= -0.0499092679089696
##$FCOR= 0.5
##$FTSIZE= 32768
##$FT_mod= 6
##$GAMMA= 0
##$GB= 0
##$INTBC= 1
##$INTSCL= 1
##$ISEN= 128
##$LB= 0
##$LEV0= 0
##$LPBIN= 0
##$MAXI= 10000
##$MC2= 0
##$MEAN= 0
##$ME_mod= 0
##$MI= 0
##$NCOEF= 0
##$NC_proc= -6
##$NLEV= 6
##$NOISF1= 0
##$NOISF2= 0
##$NSP= 0
##$NTH_PF= 0
##$NTH_PI= 0
##$NZP= 0
##$OFFSET= 11.07442
##$PC= 1
##$PHC0= 158.5541
##$PHC1= -6.2707
##$PH_mod= 1
##$PKNL= yes
##$PPARMOD= 0
##$PPDIAG= 0
##$PPIPTYP= 0
##$PPMPNUM= 100
##$PPRESOL= 1
##$PSCAL= 4
##$PSIGN= 0
##$REVERSE= no
##$SF= 600.260005323739
##$SI= 32768
##$SIGF1= 0
##$SIGF2= 0
##$SINO= 400
##$SIOLD= 32768
##$SREGLST= <1H.CDCl3>
##$SSB= 0
##$STSI= 32768
##$STSR= 0
##$SW_p= 7002.80112044819
##$SYMM= 0
##$S_DEV= 0
##$T1D= 5
##$TDeff= 51676
##$TDoff= 0
##$TI= <>
##$TILT= no
##$TM1= 0
##$TM2= 0
##$TOPLEV= 0
##$USERP1= <user>
##$USERP2= <user>
##$USERP3= <user>
##$USERP4= <user>
##$USERP5= <user>
##$WDW= 1
##$XDIM= 8192
##$YMAX_p= 534705394
##$YMIN_p= -19594721
##END=
