# Supplementary material for: Unravelling Structural Dynamics, Supramolecular Behavior, and Chiroptical Properties of Enantiomerically Pure Macrocyclic Tertiary Ureas and Thioureas
Source: J Org Chem. 2022 Dec 8;88(1):285–99. doi: 10.1021/acs.joc.2c02319 (PMC9830626; doi:10.1021/acs.joc.2c02319)
Supplement: Supplementary file 2 — jo2c02319_si_002.zip [file jo2c02319_si_002.zip › 2b_1H NMR_273K/pdata/1/assocs]

##TITLE= Parameter file, Bruker DataServer ($Id: ParamWrapper.c,v 1.57 2005/01/28 14:38:04 prs Exp $)
##JCAMPDX= 5.0
##DATATYPE= Parameter Values
##ORIGIN= Bruker BioSpin GmbH
##$MULTDISP= /opt/topspin/data/Kwit_NC/nmr/NP 13-18/10/pdata/1
##OWNER= guest
##END=
