# Supplementary material for: Unravelling Structural Dynamics, Supramolecular Behavior, and Chiroptical Properties of Enantiomerically Pure Macrocyclic Tertiary Ureas and Thioureas
Source: J Org Chem. 2022 Dec 8;88(1):285–99. doi: 10.1021/acs.joc.2c02319 (PMC9830626; doi:10.1021/acs.joc.2c02319)
Supplement: Supplementary file 2 — jo2c02319_si_002.zip [file jo2c02319_si_002.zip › 2b_1H NMR_273K/pdata/1/auditp.txt]

##TITLE= Audit trail, TOPSPIN		Version 1.3
##JCAMPDX= 5.01
##ORIGIN= Bruker BioSpin GmbH
##OWNER= guest
$$ /opt/topspin/data/Kwit_NC/nmr/NP 13-18/10/pdata/1/auditp.txt
##AUDIT TRAIL=  $$ (NUMBER, WHEN, WHO, WHERE, VERSION, WHAT)
(   1,<2018-03-16 11:25:20.956 +0100>,<guest>,<bruker.chemd.amu.edu.pl>,<TOPSPIN 1.3>,
      <acquisition in progress>)
(   2,<2018-03-16 11:30:11.519 +0100>,<guest>,<bruker.chemd.amu.edu.pl>,<TOPSPIN 1.3>,
      <Start of raw data processing
       efp LB = 0 FT_mod = 6 PKNL = 1 PHC0 = 142.3061 PHC1 = -10.87565 SI = 32K 
       data hash MD5: 32K
       2D 8E 68 8E 6F 22 1D 3B CA 1B EC 03 2C FE 9F D7>)
(   3,<2018-03-16 13:25:03.391 +0100>,<guest>,<bruker.chemd.amu.edu.pl>,<TOPSPIN 1.3>,
      <wrpa from 1 12 "NP 13-18" "Kwit_NC" "/opt/topspin"
       data hash MD5: 32K
       2D 8E 68 8E 6F 22 1D 3B CA 1B EC 03 2C FE 9F D7>)
##END=

$$ hash MD5
$$ 86 B6 8D 7B 94 1E E2 21 18 A4 98 0B 53 A1 15 9B
