# Supplementary material for: Unravelling Structural Dynamics, Supramolecular Behavior, and Chiroptical Properties of Enantiomerically Pure Macrocyclic Tertiary Ureas and Thioureas
Source: J Org Chem. 2022 Dec 8;88(1):285–99. doi: 10.1021/acs.joc.2c02319 (PMC9830626; doi:10.1021/acs.joc.2c02319)
Supplement: Supplementary file 2 — jo2c02319_si_002.zip [file jo2c02319_si_002.zip › 2b_1H NMR_298K/audita.txt]

##TITLE= Audit trail, TOPSPIN		Version 1.3
##JCAMPDX= 5.01
##ORIGIN= Bruker BioSpin GmbH
##OWNER= guest
$$ /opt/topspin/data/Kwit_NC/nmr/NP 13-18/1/audita.txt
##AUDIT TRAIL=  $$ (NUMBER, WHEN, WHO, WHERE, VERSION, WHAT)
(   1,<2018-03-16 13:22:03.172 +0100>,<guest>,<bruker.chemd.amu.edu.pl>,<TOPSPIN 1.3>,
      <created by zg, POWCHK disabled, PULCHK disabled
       configuration hash MD5:
       E1 35 AD 8F 8F 22 89 40 73 66 10 49 AD 86 95 4C
       data hash MD5: 51676
       4C 7F 55 D3 B2 A9 05 CD B5 78 C2 CA AA 4B 4D 49>)
(   2,<2018-03-16 13:23:22.791 +0100>,<guest>,<bruker.chemd.amu.edu.pl>,<TOPSPIN 1.3>,
      <wrpa from 1 110 "NP 13-18" "Kwit_NC" "/opt/topspin" overriding existing data
       data hash MD5: 51676
       4C 7F 55 D3 B2 A9 05 CD B5 78 C2 CA AA 4B 4D 49>)
##END=

$$ hash MD5
$$ 75 0E CC 44 A1 58 8F 05 01 36 09 22 AE E1 60 C2
